# Supplementary material for: Optimizing Vancomycin Dosing in Continuous Renal Replacement Therapy: A Systematic Review of Population Pharmacokinetic Studies in Adult Critically Ill Patients
Source: Pharmaceutics. 2026 Mar 3;18(3):322. doi: 10.3390/pharmaceutics18030322 (PMC13029633; doi:10.3390/pharmaceutics18030322)
Supplement: Supplementary file 1 [file pharmaceutics-18-00322-s001.zip]

Archive with 3 entries (2 files):
- pharmaceutics-4177244-supplementary/
- pharmaceutics-4177244-supplementary/pharmaceutics-4177244-PRISMA_2020_checklist.pdf
- pharmaceutics-4177244-supplementary/pharmaceutics-4177244-supplementary.pdf
